# Supplementary material for: Portable Iontophoresis Device for Efficient Drug Delivery
Source: Bioengineering (Basel). 2023 Jan 9;10(1):88. doi: 10.3390/bioengineering10010088 (PMC9854461; doi:10.3390/bioengineering10010088)
Supplement: Supplementary file 1 [file bioengineering-10-00088-s001.zip]

Archive with 1 entries (1 files):
- bioengineering-2063980-Supplementary.pdf
